# Supplementary material for: Identification of genes regulating traits targeted for domestication of field cress (Lepidium campestre) as a biennial and perennial oilseed crop
Source: BMC Genet. 2018 May 29;19:36. doi: 10.1186/s12863-018-0624-9 (PMC5975587; doi:10.1186/s12863-018-0624-9)
Supplement: Supplementary file 1 — Table S1. Genomic DNA sequences. (XLSX 23 kb) [file 12863_2018_624_MOESM1_ESM.xlsx]

## Sheet: Blad1
Table S1. Lepidium campestre genomic sequences homologous to Arabidopsis genes, derived from RAD-sequencing (Lopes-Pinto et al. 2016), that have been used in this study.
name	gene	sequence
LepiADPG2-1	ADPG2	>consensus_7204_merged_os0_112D105M328I
		AATTCGGTAACACTTTCAATATTCACAATCATTAGTAATAAATATTTGTAGATCTAATCATTAATACGTATATTCAGAAATCTGCGGTTCAAGTGAAGAATGTCGTATACCGAAATATACTGGGAACAAGTGCGTCGGACATGGCTATAACATTTGATTGCAGCAAGAACTATCCATGCCAAGACATTGTGCTTGACAAAGTGAACATAAAAGGAGGACAAGCAACTTGCAGCAATGCTAATGTCACTGATAAAGGAGCTGTTTTGCCTCAATGCAACTCCACTTAATTAATTAGCTCTATCAAGCACATACATACTAATAGATACAAAAGTATGATATATATATATATACTTGTAGAAATATACATGGACAATGAATTAAAATATATTGTTTAGATGT…
LepiAGL6-1	AGL6	>consensus_61539_merged_os0_144D85M326I
		AATTCTTGAGAAGAAGAAAATCAGAATCAAGAAAAGGAGAGAGAAAGATGGGAAGAGGAAGAGTTGAGATGAAGAGGATAGAGAACAAGATCAATCGACAAGTGACCTTCTCAAAAAGAAGAAATGGTTTGTTGAAGAAAGCTTATGAGCTCTCTGTTCTCTGTGATGCAGAAGTTGCTCTCATCATCTTCTCAAGCCGTGGCAAGCTCTATGAGTTCGGTAGTGTTGGGTAATATCTTTACTCTTTCAGACCATTTTTGTCGGATTTTTATATTCAATAAAGTTAGGTTTTTTAATGAAACTGAGTAAATGGGTTCTTCTATAACTAGTTATGTCGTACGATTCAAGAGTCTGCATATCATGTTTTTGTCTTTTGGGTATTCTTAAGATTATATCTTT…
LepiAGL11-1	AGL11	>consensus_16252
		AATTCAACAAATCGACAAGTAACATTTTGCAAAAGAAGAAATGGACTTCTTAAGAAAGCTTATGAGCTTTCTGTTCTCTGTGATGCTGAAGTTGCTCTCATTGTCTTCTCTACTCGT
LepiAGL16-1	AGL16	>consensus_172117_merged_os0_186D33M313I
		AATTCAAATTGGAAATAAACAATAAGCTCGAGTATCAAGATACATTAAAATGTGCAATTAATTTTGTTTTGAGAAAATCAAAACAATTAGAGTACTTTTAAAAGAATGATTCTGAGAAATACTGTAATAAAAAATTCAACCTCGTACAGCAAGCCACGTGTCAATAAATAACATGTGAGTACTAATTAGAAAAAAAGCCTTTTGCCCTAAATGTCTCAATCTACCAAATGTGGATTTGCCCTCATTCGTTTTTGAAAAGGTAAAGTTCGATTTCGATTTTAATTATCGCTTGATCAGGATTTACGAGAGATTTGACAATTTGTTATTTGTATAGGTGAAAAATCAGCAAAGATGGGAAGAGGAAAGGTCACGATTAAGAGAATAAGTAGCTCGACGAAT…
LepiAGL16-2		>consensus_34402_merged_os0_159D53M313I
		AATTCTTGAAAAAGGTAAATCTTTGAATTTGGTTTTGATAATCGTTTGATGGATTGAAGAGATGTTTGATTATGTTATTTTGTGGGATTTATCAATCAGAAGAGATGGGAAGAGGCAAAGTAACGATCAAGAAGATAAGTAACTCAACGAATCGTCAAGTGACGTTTTCGAAACGAAGGAAAGGATTGTTGAAGAAAGCTAATGAATTGGCGATTCTTTGTGATGCAGAGATTGGTGTTATCATCTTCTCCGGCACTGGTAGGCTCTACGATTTCTCTAGCTCCAGGTACTTAATTCGTTGACTTTTTTTTTTGGCTAATTGATCCATTTGATTTACACACTAAGCAATTCTAAATCTATCTATTTCTTGTTAATTATTCCTTCGTTTAAGGGTTTGAT…
LepiALC-1	ALC	>consensus_84291_merged_os0_128D94M107I
		AATTCAAGTAGAAAAAGCAATGACGAAGATAAGACCTGCGGTTGAGTCTGCAGCAGCCATCACTCGAAGTATGAGAGACCGGTGTGCTTTTGGATGGCTGCAGCTCACAGACATAGCCATTTAATAGTTGTAATAATCATCTCATGTAACTAAATTATTCTTTTATATTCATATAATAGCGAAGTACTCAAAGAGTTTAGCTCTGTCCTAAAGCTTACTTATTAGCATAACTACAACTGAACATTCAAATCTGACCAATACTATAACTCAATAACATGTTTGACTCCTGTGTTTGGCAGGTACCAGAGTTTTAGCCTGAGGAGTTTGAC
LepiATG5-1	ATG5	>consensus_34656_merged_os0_114D42M1X65M339I
		AATTCTCGCTGGAAAAAAGTATTATAAGACACGAGTCAGGAAAAGATGGTTGCACCAGAAAATCAGGACTCTTTTACTTTGTATCATGTTAGACAACACTGTAATAGATGGATCTATTTGTTAGGAATCATTATTCTATTCCTATTTATTTGTTGCCCTTCAGAGGATATATCAGAACAGGGAAAACTACTATTAACTGCCCGAGGTCCTTTACACAAATTTATGTCAGGGATTAAAACATCTCGTGAATGCAGAATAAGGTATAACTGACTCAGCTGAGTATATAGTTGGCAAACCTGTCTTAACTTGTCCAGCCCCATCCGTCTCAGGCACACCTTGTCGAGATTGTAAAGATGACAAACTTGTTTTTCTTGAGAACTCATCTTCGATGTTTCCCAT…
LepiATG5-2		>consensus_16064_merged_os0_119D96M338I
		AATTCTATCTCCATATCTCTGTTCTTGTGAAAGAACCTCAAAGGTGACAAAAGTAAGGAAGGTTCTGCAGTTACATTTGATCTGTGAAATGGATCAAACTTGCTTTCTCGTTTGATACTACAAAGCCAGATGAATCAACGATTTGTTGTGTTATATACAACTTTCTGATAGAAGCAAGACTCACAGAATATACAGGACAAGTAGAAAGATTAGAAACATTTGATTGGCTCGTTAGTTGTTTTACATTTGGCTCTCTCTGGGCATTTTTTTTATAACAGAAAAACTGATTGAAATCAATGTTATTCACAAAGTAATTCAGCCTGAAGGATCACAAGTTGATTGATCCAAATGTTTCAACATACCAAAGCATCAAATCGAGAAAGACAATTGATCAAACAA…
LepiATG5-3		>consensus_90476_merged_os0_132D89M327I
		AATTCCAGTTCGGATGTATGTTCGAAGTATAAATAAAGATTTCGAGAATCTTGAAGATGTACCAGAGATTGATACTTGGGATGACGTCTCGTACCTAAATCGGCCTGTTATGTTGCTCAGAGAAGAAGGTAAACCATTTTATTATGAAGATCCTCATTGTTCTTAACTTCTTATTATCTTTCATTGAAAAGAGATTGGCTTTTCTGGCATATAGCTGTTACGCTTATCAACCCAAAAGTTTAAATCGATAGCTTTTATGTAGAGTGAATCCAACTATTCCTGAATCTATCTCGTGTGAGATAACTGATTTGTACCAATATCTAACAGGAAAATGCTTTACCTTGGGTGACGCCATTGAAAGTCTTCTCCCGGAGTTCAGTGGAGACAGAGCTCAAACAA…
LepiATG5-4		>consensus_6319_merged_os0_138D70M351I
		AATTCTGGGTTCATCAAGTTATTTACCACCCACGAAAACGGTGTCTCTAGTTTCATTTCAATCCCTTGGATCCTTACCAATTTGATTTCACCTTTCTCCGGTGGTGACCCAGCTGCTTCTTCTGATTCAACCGTGGTTCTTTCTTCACTCTCTTCTACACTTGTTTGAGCTCTGTCTCCACTGAACTCCGGGAGAAGACTTTCAATGGCGTCACCCAAGGTAAAGCATTTTCCTGTTAGATATTGGTACAAATCAGTTATCTCACACGAGATAGATTCAGGAATAGTTGGATTCACTCTACATAAAAGCTATCGATTTAAACTTTTGGGTTGATAAGCGTAACAGCTATATGCCAGAAAAGCCAATCTCTTTTCAATGAAAGATAATAAGAAGTTAAGA…
LepiFAD2-1	FAD2	>consensus_74687_merged_os0_107D105M337I
		AATTCTATTAGGAGAAAATGATGATAACCACACGAAAGATATATGAGCTATCTTTGATTAGTAGTCGTTTTCTCAACGCAATCGTTTTTCTTTCTTTGGTTTCTTTCATAACGCCGTTTTTCTCCTCTTTATTCCTATTTGTTAACGCACTTTCCATTTTTGGAAGTCCCTTTCAGAACATAATCTTCACTTTGGATCTTTTGTCTGAAGAATAGTAGTTTATTGATTTAGTAATTTACACTCGTTTCTTGTCAGCTTCTGATGCATTTTATTGATTCCTTTGCTCTTGTTTTTCTGCAGAAACATGGGTGCAGGTGGAAGAATGCCGGTTCCTCCTTCTTCCAAGAAGACGGAAACCGAAGCCCTAAAGCGTGTGCCGTGTGAGAAACCGCCTTTCAC…
LepiFER-1	FER	>consensus_84188_merged_os0_132D90M335I
		AATTCTGAGTTTTGTAGAGATGCTCTCGCATTGTCCCATGAGCCATGTAGTCATACACTAGGATCATTTCACAGTTCTCTTCACAGTATCCAATCAATGACACAAGGTGACGATGTCTAAGCTTTGATAGCATTTCAATCTCAGTCTGGAACTCGTGAACACCTTGCTCAGACATTGGGTTACCCCGCTTGATGGCTACCTTCGTAGTTCCACCATCAATCTCTCCTCTGTACACCTTGCCGAAACCTCCAACACCGAGAACCCGGGACTCGTCAAAGTTTTTAGTAGCTGCTTTGATCTCAGCAAACGAGAAGTGACGGCATAGATTTGACGGAAGGGAAGAGGCATAACTTCCTGTTGTGTTTGTCTTTGCCGAGCCAGCAGAATGCGAGTTTCCAT…
LepiFER-2		>consensus_37731_pair_1_length_448
		CAAACATTCTATTGGATGAGAAATGGGTGGCCAAGGTCTCTGATTTCGGGCTCTCAAAGACTGGTCCTACACTAGACCACACACACGTAAGTACCGTCGTGAAAGGCAGTTTCGGTTATCTTGACCCAGAGTATTTCAGACGGCAGCAACTAACTGAAAAATCAGATGTCTACTCCTTTGGGGTCGTTCTATTCGAAGCCTTATGTGCACGACCAGCCTTAAACCCAACACTGGCAAAGGAACAAGTGAGCTTAGCTGAGTGGGCACCATACTGCTACAAAAAAGGCATGCTTGATCAGATAGTCGATCCTTATCTCAAGGGCAAAATCACCCCGGAATGCTTCAAAAAGTTTGCTGAAACTGCGATGAAGTGTGTACTAGACCAGGGAATCGAGAGAC…
LepiFRI-1	FRI	>consensus_69759_pair_1_length_247
		ATCAGCGACATCAAACTGAACAACAGGAAGAATTTCCGGCGGTTACAAATATGGATATTACAATCAGCCAATCTAAAAAGCCGGAATTTTTGAAATCCATCGATGATTTAGCTACTTTATCAGATGCAGTGAACGCTTTCAAACGCCAATTTGACGATTTGCAGAGGCACATCGAGTCTATTAACAACGCAATTGACTCCAATCTCAAGAGTAACGGCGTCAATCTTGCCGCCTCTCCCCCCCTTAA
LepiFRI-2		>consensus_29736_merged_os0_109D103M1X3M340I
		AATTCTCCTATGATCTCTGCAAGACAAGTTTCGCTTTTCGTTCTCGAGTGTTTTCTTCTAATGCCAGATCCTGGTGAACACAAAATTAAGAGTTTTGTAAAAGATGAGGCAGAGACGGCTGCTATTACGTGGAGGAAAAGACTGATGGGTGAAGGAGGATTAGCCACGGCGGAGAAAATGGATGCAAGGGGTTTACTTCTACTAATTGCTGGTTTTGGGATTCCTTCAAAGTTTAGGAGTTTGGATTTGTTGGATTTGATTAGGCAGAGTGGTTCGAATGAGATTGCTGGTGCTCTAAGACGATCACGCTTCCGTATCCCTGTGATTTCAGGTATCATATTCTGTCTTCACTCGATGAATTTCATTGCAAAGGTGGTTCCTTTTGTTGTTAGAATCGAT…
LepiFUL-1	FUL	>consensus_59001_merged_os0_115D105M328I:1
		AATTCTACATATGTTGTAATTAGATACAGACATATTTATATGTTATAGTTGTAAAATATTCTTGAGCATAATCCTTTATAAAAAAATTGATGATATATATGATCACATACCTATGTATATTATTTCATTCAATCCCATTTCAAATACACATATAATCACTTAATTCTTTTTTGTCAACTGAGAGAATATCTTAATAATCACCTAATTCAAAACTAGAGTTGTACCAACCTTTTTAAGAAGCGAATTATTGTGATCCTGCAAGGCCTTATCCTGATAAATTAGATATAACAAGTAAAGTTATTTCTAAAATACAAATTGTGTTTTGACGATGTAATTAATTGTGATCTAGTAGTAGTTGCAAACATAGTTGAATGGGTTGTACTCACATATAGTAAACAA…
LepiFUL-2		>consensus_53174_merged_os0_179D42M246I:1
		AATTCTCAACAAATAATTATAAAAATTGAAATATAATAGCAAAAAGAATGATATTGATAGATAAACGGAGAGACATTATATACATATTTTCATATGTATATTTCTATATTAATAGTGCGTTATAATATAAAAATCGAAAATTATACATTATCACTGTAATTGGATCTGAATGAAGTATTCTAATTAAATGTACGATTTATTTTGAGAAATTGTGATTATTAGCTTTACAGGTCTATTTGGAAATTTTGAAGTCGTTAAATTTTTCTAATAGTTGTAAAAAGTAGTTTATAAAATTTTATTGGTCAACTCATAGATGTTTTAAAAATTTATATAATAAAGTTTAAGGAAATATAAATTTCTTGCAACTGTAGATTTAGGACAAGTATTACTAACTACTAA…
LepiGTR2-1	GTR2	>consensus_86253_merged_os0_108D104M341I
		AATTCAAAAACACTAGTTTTTGGAGTGTGTTTTAACCTGAATTGGTCTGTGTATTTGAGTTTGGAGTTAGCGTAGTTAAGAGGGTAGTAATTGTAAAGGTTAAGCCAGGGCTGTTTTACAGGCTTTAAACCACGTTTCTTGATAGCAACCGATATAACTTGAGCTATACCAGCCAAAGGACTACCGGAGGCTTTGATTTTCACATACAACTTATCACCCGCAAAAAAAATCAAGCAGGCCAAGAACATTAGAACGGCCGGGATCGTTAAACCAATCGTCCAACTAACATTAGACTGGATGTAGACGACTAGAGTCAGCGACAAGATCTGCGCAAAGGTGAAGGTAAAGAAATACCAATTGAAGAAACTGTCAATTCCTCTTTTGCCTGATTCACTTTTG…
LepiGTR2-2		>consensus_1084_merged_os0_113D103M342I
		AATTCTCATTCACTTTTGTTTTATGTTTACTGAGAAAGCTTTCACTTTTTTTTTTGGCAGATTTCTTGACAAAGCAGCAATTATGACTCCTGAAGACAAGTTGCAGCCAGATGGTAAGCCTGCTGATCCGTGGAAGCTCTGTACTATGCAACAAGTTGAAGAAGTGAAGTGCATTGTGAGAGTGCTTCCTATTTGGCTTGCTGCATCAATCTATTACATAACCATAACACAACAAATGACTTATCCCGTCTTCCAAGCCCTCCAGAGTGATCGTCGTTTAGGCTCGGGAGGATTTGTGATTCCTGCAGCAACCTACGTGGTCTTCTTGATGACAGGAATGACGGTTTTCATTGTGATTTACGATCGCGTGCTTGTGCCTACCTTGAAAAGAATCACTGG…
LepiHAI2-1	HAI2	>consensus_71385_merged_os0_127D89M251
		AATTCCGAGAATCTTCATTTCTACGGCGTGTTTGATGGTCATGGCTGTTCCCATGTTGCGGAGAAGTGTAAAGAGCGGTTGCATGATATAGTGAAGAAGGAAGCTGAAGTTATGACCGCCGACGAGTGGAAGGAGACGATGATGGAGAGTTTTAAAAAGATGGACAAAGAAGTTAGCCAACGAGAGTGCAACTTAGTTGTTAACGGTGCAAATAGAAGCTCTAAGAGCTCCTGCAGATGCGAATTGCAATCTCCTCAGTGTGATGCCGTCGGATCCACCGCTGTCGTCTCCATCGTCACGCCGGAAAAGATCATCGTCTCCAACTGCGGCGACTCTCGCGCCGTGCTTTGCCGTAACGGCGTAGCCATCCCTCTATCCGTCGATCACAAGGTAAAAAAT…
LepiHAI2-2		>consensus_153418_pair_1_length_336
		CGTAGTAACGAACGAGGCAGCTTGTGCGATGGTGCAAATGTGTTTGAACAGAAAAAACAGACGGCGAGGAGATCAAAATCCAAGTCAGGGAACGAAGAGTGAAGAAGAAGGGAAAGAGGAAGTGGTGGGGTCAAAGAAGAACGGGAAGAAAGGAGAGATCACGGACAAAGCATGTACGGAGGCGTCACTATTGCTCACGAAGCTGGCGTTGGCTAAGCATAGTAGTGACAACGTAAGCGTCGTCGTCATTAATCTCAGAAGAAGAAGAAAGAGACACGTTGCTTGATACTAATCTCCTCATGTTTCTCTACTCCACCGTTTTTTTTTTTTTTTAAT
LepiHAI2-3		>consensus_11295_merged_os0_113D24M1X72M354I
		AATTCAGAATATTCTCAACACTACTTTGGTGTGTACGATGGTCACGGTTGTTCTCACGTACGACGTCGTTTTTCTTCTTTTTCTCTTTAAATTCGTGAGTTTTAGTATGAGCTAATACGATCTGTCGTTTTGATTTGTTTTAGGTTGCAGCGAGGTGTAGAGAGAGGCTACACAAGCTAGTGCAAGAAGAACTAAGCTCAGATGGAGAAGAATGGAAAACGACTATGGAACGTAGCTTTAAGCGTATGGATAAAGAGATTATGTTGTGGAATGAATCTGTTGAGAGTGCGAATTGTAAGTGTGAACTTCGAACTCCGGCTTGTGATGCTGTTGGATCAACAGCCGTTGTCTCAGTCGTGACGCCGGATAAGATCATTGTCGCAAATTGCGGCGATTCTA…
LepiHAI2-4		>consensus_52160_merged_os0_180D22M346I
		AATTCTGACCTGATTCCACTTTGACGGTGACATATTCCGTCTTTTTTTCTTCCTTTTTTGTTTGTTCATTACACATAACGAAAAAGGCCAAAAAGAAAAAAAAGGGTTCAGACCAAAAAAAACCCATCCATAAACCGGGTATCTTTTACGTCTTCTTTGGGTTCGGAGAAGATCTGAGCTATACCTTCATTCCAAGGAAAAGAATCATTTAAAAAAAAAAAAACGGTGGAGTAGAGAAACATGAGGAGATTAGTATCAAGCAACGTGTCTCTTTCTTCTTCTTCTGAGATTAATGACGACGACGCTTACGTTGTCACTACTATGCTTAGCCAACGCCAGCTTCGTGAGCAATAGTGACGCCTCCGTACATGCTTTGTCCGTGATCTCTCCTTTCTTTCC…
LepiIND-1	IND	>consensus_45238_merged_os0_166D51M340I
		AATTCTGTTAGAAATCCATGTCTATTTCCTCATGTCTTGTATATATGTATAGCATTATAGTTTATGTGTGCCAAAAGTTTGTTATTTTCTTTTGCTTATCGGTATATATATAACCTACATTAATTCAGAGTCAAGTAGCTAGTTGACAGAAGTTATATTCAAACAGGAGTTTTATTGGAAGATTTGAAGGCCCGGCTTGCATACGAAACAACGATCAAGCCCTAAGCCAACCATATAATACAAAGAGATACAACTAATTTCATTATTCAACAATTAATGCAAATGCAATTACATATATCATTTATCTTACAATAACATAAGTATATAATAGTCATACAATACTCTTCTTGGATCCAATATCCTTATTATGCATCTTTATGATCTATTCTATATATATCA…
LepiKCS8-1	KCS8	>consensus_61944_merged_os0_115D100M349I
		AATTCTAGCACGTTTAATCCAACTCCATCACTTGCTTCCATGATTGTGAACAAGTACAAATTCAGAGACAACATCAAGAGTTTGAATCTTGGAGGAATGGGTTGCAGTGCTGGAGTTATAGCTGTTGATACTGCAAAGGGTTTACTACAAGTTCATAGGAACACTTATGCTATTGTAGTAAGCACAGAGAACATAACTCAGAACTTGTACTTGGGGAAAAACAAATCAATGCTTGTCACAAACTGCTTGTTCCGGATTGGTGGTGCTGCGGTTCTGCTTTCCAACAGATCTAAAGACCGTAAACGAGCTAAATACGAGCTTGTTCACACGGTACGAATCCATACCGGATCCGACGATAGGTCCTTCCAATGTGCAACACAAGAAGAAGATGAAGATGGC…
LepiKCS8-2		>consensus_86899_merged_os0_101D16M445I
		AATTCTGTTTCTCTTGAGACAAATTTTTGGTTAACCAAAAGTATTCAAAAATAACTAAAGGTATACCAAACACACATCCATAAATTAATTAAATTTATAATTTTCATTCGACAACTTACATAATAGAAAATATACATATCAAGAAGAACAATATTACATAATCAAACCAATACCTACACTTCACACGTATCCGGTTCAACCAATTATTGCACAACTTTAACCGGATAAGCATCAATCGAACCAGCCCATGCATTACCCGTCAGCTCCTCCATCGAAACTGCCCGTAACGCTTTCCAAACCGCACTATTACACTTAAAACCTGACCCAAACGCAATCTGCCAAAGTCGATCACCAGTTTTAACTCGACCCTTAGCTTCGGTATAAGCCATCTCGTACCAT…
LepiKCS8-3		>consensus_181295_pair_1_length_384
		CTTTGAAACAACGAATAAGAAAAAGTCTAAAATTTCCATAGATTACGAGGACGCATAACAGTAAATTCAAACAGAATCCAATGAAATGAATAATGTCAAGATCATATGCTTTCGTATCAAGAATTCGATTCTATGGATTTGCATAATCTTTTATTGGACTATGTCGATCCAATTGTTGAAAAAAAACAGTAAATGAAATGAATAAAAAATATTACCTGAAGCATTTGTTTAGCGAGATCAATGGAGATAAGACCAGCACTACATCCCATTCCACCAAGATTATAGCTGTAAATGTTTCCTCTAAGTTTATACTTATTCACAATCATTGCAGATAGTGAAGGAGTTGGATTAAACAAACTACAATTCACCACTAAGATTCCAATA
LepiKCS8-4		>consensus_204063_pair_1_length_351
		CTTTAGTCAGCGAGACTCCGGTTTTTCCCTTGTCATCATCTTCTTGCTGCACACATCTAAAAGATTTGTCATCTGCTCCGGTATGTGTCCGAACCGTGTGAAGCAGCTTGTACTTAGAACGTCTTCGATCTCCGGACTTGTTAGAGAGCAAGATCGCAGCTCCACCAACACGAAACAAGCAGTTGGTTACAAGCATAGATTTGTTATCACCAATATACAAGTTACGGCTGAGATTCTCTGTGCTCACCACAAGAGCATAAGTGTTCTTATGAACTTGCAACAAGTCCTTAGCCAGATCGATAGCTATGACACCCGCGCTGCAACCCATACCTCCAAGATTAAAGCTTTTGA
LepiKCS8-5		>consensus_24221_merged_os0_125D93M342I
		AATTCACCACCAAGATACCTATTTCACTAGGTTCTACACCGGTGTTGCGAAAAAGATTGTCAAGAGCTCCACATATAACTTCTTCAGTCTCTTTACGTGAAGCGGCCATGCCTTGTTGAAGTGGGAAGCATTGAAGACCTTCAGGGATGTAAGTTTCTTGACCGAGACCGGAACGTTCTAAGATCTTCTCTTGAAAGTCAACTAAATAGTCGTTCTCTTTGTTCTTCCAACACACGCCTGCTTCTCTTGCACGTCTCGCGTGTCCCATTAGGGTTTGGATACTAACCTTGAGATGAGATGGTGGAAGGTAACAAGAGAAATCAACAAGGTAAACGGGTTTAGGTCGGGTTAACATGTAGAGAGCTAAAACAAAAACTCCAAGAAACAAGAGAAGAATTA…
LepiKCS8-6		>consensus_5352_merged_os0_107D110M342I
		AATTCAAGCACTTTCAATCCAACTCCTTCGTTATCAACAATCATAGTGAATAAGTATAAACTTAGGGACAATATAAAGAGCTTGAATCTTGGTGGGATGGGTTGTAGTGCTGGAGTCATAGCTATTGATGTCGCTAAGAGCTTATTACAAGTTCATAGAAACACTTATGCTCTTGTGGTTAGTACAGAGAACATCACTCAAAACTTGTACTTAGGTAACAACAAGTCAATGTTGGTTACAAATTGTTTGTTCCGGATAGGTGGGGGAGCTATTTTGCTTTCTAACCGGTCTAGAGACCTTAGCCGAGCAAAATACAAGCTTGTACACACCGTGCGGGTTCATACCGGATCAGATGACCGGTCCTATGGATGTGCAACTCAAGAAGAGGATGAAGATGGT…
LepiMAF2-1	MAF2	>consensus_159932_merged_os0_153D62M325I
		AATTCGACATGGTTAATACGTGTCTAAACATTATTAAACGCATCGTTTAGTGGTTTTTATTGTTTTTTTTTTTCCTCAAAATAAAAGAAAACAAGCTAAAACGTTCAGTATCTCCGGCGAGTAATACAGACATCAGTTCAAAATTGGGTAATAAGATTTGTTGGAGGAAGAAGATATGGGAAGAAGAAAAGTGGAGATCAAACGAATTGAAAACAAAAGCTCTCGACAAGTTACTTTCTGTAAACGACGAAATGGTCTAATGGAGAAAGCTCGTCAACTCTCAATTCTTTGTGAATCATCCGTCGCTCTTTTCATCATCTCTTCCACCGGAAGACTCTATAGCTTCTCCTCCGGTGATAGGTAACATTATTTTTTCATCTTTTTTAGATTCTCTTTTCT…
LepiMAF5-1	MAF5	>consensus_23668_merged_os0_157D53M323I
		AATTCGACATGAGTTAATACGTGTCTAAACATTATTAAAACGCATCGTTTAGTGGTCTTTATTGTTTTTTTTTTTTTCTCTCGTTTTACAAAACAAAAAAATAATTTAAAAACAGTTTTTTTTTTCCTCAAAATAAAAAGAAAATAAAAGAAAACAAGCTAAAACGTTCAGTATCCCCTGCGAATAATACAGACATCAAGTCAAAATTAGGTAATAAGATTTGTTGGAGGAAGAAGAAAAGTGGAGATCAAACGAATTGAAAACAAAAGCTCTCGACATGTTACTTTCTGTAAACGACGAAATGGTCTAATGGAGAAAGCTCGTCAACTCTCAATTCTTTGTGAATCATCCGTCGCTCTTTTCATCATCTCTTCCACCGGAAGACTCTATAGCTTCTCC…
LepiSHP1-1	SHP1	>consensus_85781_merged_os0_131D93M327I
		AATTCCTTGTATTTCAGTTAACGATTGGTTTGGATACTGAATTTAAACATTTTCAGTGGGTTTTTTTAGTTCTGTTGAATCTGTTAACACTGCAAATGTTAGCTCGTAATTGTGTTTATTGATTGATTATGGATTTTAATCATTTGAAGGCATATTGTTGGGGAATCACTTGGTTCCTTGAACTACAAGGAACTCAAAAACCTTGAAGGACGGCTTGAAAAAGGAATCAGCCGCGTCCGATCCAAAAAGGTCTAAACTAATCTCTCTCTCTCTCCCTCTCTTTCTCTCCTATGTAGTCTTTTGACTCTTTGTATATGAAAATATTGCAGAACGAGATGTTAGTGGCAGAGATAGAGTATATGCAGAAGAGAGTAAGCAACGTTTCTTCTTCTCCAAGTA…
LepiSHP2-1	SHP2	>consensus_21878_merged_os0_179D28M200I
		AATTCCACCGACGAAGAGCAACCACCTCTCCAACTTGTTTAATTAAGTCTAACATAAGCTTCTTTCCTCGTCTGATGAGATCGATCTTATGCATATATATATTCACGTTATACTGCAGATGGTAACGATTCGAGAGGGACCTGATCTTACATATATTTTGTTTAATCATTATGTATGTGAACGTTCTAGCTATTCAAGGCTAAAAGATTAATAATATAAGACGAGATCCAACAATAAAAAGGAGATCTAGAGAACTAGTAACTAAAACTTCTGAATGACCACCCTCTTAAAAGATTAATAATATAAGACATAACCCTCTTATCAGCTTAGAAGTTTATACTTTCTATTGAAGCTAATGCAGGAATTTACACCAGAGATCGTTGATCGTACCTCAAGGTT…
LepiSHP2-2		>consensus_41582_merged_os0_102D118M335I
		AATTCTGGTTTGGTTCAAGAAGATTAACCGGAATATAATTTCGGTTATACTGCTCCGACTGATGAGAAGAAGACACACCCGACTCGTAAACCGTTCCTTGATGCATCACACTCGATTCCTGCTGTTGTAGTCCTGCTCTTTCAGTAATCTACATAAATATATATAAACTTTAGTTACATATGAAGAGATTGATTACAAAGAAAATGAAAAGTTATATAAAACCTTGGATCGGAGATACATGTTATCGTTTTGCAGCTCGATTTCCTACAATACAAGCAACAACAATGATTAGAAAGAGAAGTTGCTAAGGAAGAGAGAGTAAATTACTTGTGAAGGAAGATAGGTTTTACTTTTACCCTTTTCTGCATGTATTCAATCTCTGCAACTAACATCTCGTGC…
LepiSOC1-1	SOC1	>consensus_48555_merged_os0_112D106M271I
		AATTCATAAAGTTTGCCTTTAGGAGAGAAGATGATCAAAGAAACTTCAGCATCACAAAGGACTGAGAGCTCGAAAGCTTTCTTTAACAAACCATTTCTTCGTTTTGAGAAAGTTACTTGTCTGCTTGTTGCGTTCTCTATTCGCTTCATCTGAGTTTTACCTCTCACCATCTCTTCTTACTCTTTCTTTGATTTCCCTAATTCTTCACACAAAAAACAAATCAAAAATAGTCTTTAAAATTCATAAAACGAGAGATTGATGGTGCAACCACCTCAAGATCAAGATTAGTTATACACATCAAAGAACCCATTTAATACAAGAATCAAAGAGTGGTTTTGTCATTAAAAAAAAAAATGAAGATGATCGAAATAAGACTTCTTCTTTTTTTTGTTGGGGTTT…
LepiTAG1-1	TAG1	>consensus_48185_merged_os0_116D86M360I
		AATTCACGATCCCCAAAGCAGAGGAGCTCAGCCAATATGTTTAACCTGTGGACAAGAATAATGCATAGAGACTTGTGTTCAGTAACTGAAATTACATCTCAGACTTTGAGAATCTAAAGGTGGCCCTCTTATGTTTTTTACCAAAGGTGAAAGAAGCAGTAGAACATGCAGAGCCACACGTATAAATTTGGAACTGAAAGCTTCAACACTCTTTCAACAGCGTAGAGAAGATCCCCTTTCAAAGGATGCTTTGAGTTCCTAACAATAGGATTTATATACTGCCAGAGAGTACCAAAAAAAAGCATGAGACAATGCCAAGATGATAATTTTCAACAAGGAAATATAAAAAAGCAAAGATGTTGAAACTGCACTTGTTCTATTATAAATCCCATGAAACCA…
LepiTAG1-2		>consensus_52862_merged_os0_113D108M179I
		AATTCTACAAAGATTGGTGGAATGCAAAGAGTGTGGGAGATGTGAGTTGTTATTAATCTTGTCTTACTTCAAAAGCACATGATTTCTGATTGTTGTCAGTGTTTTTGGGCCACTTTAACTAACCAAAGTTCATATCCACTGTCTTCTTTTATCAGTATTGGAGAATGTGGAATATGGTATGGTTCCTCCCTAAAACATCGCTATGTTTTCTATACATATAGAAAAAGAGACCTAATGGAGGTCTTTTTTTTxCTTAACAGCCTGTTCATAAGTGGATGGTTCGACATATATACTTCCCATGCCTGCGCCACAAGATACCAAAGGTAAGTGAGATATATATTACTGATTTCCGGTGATTTAGATTATTTGGTTACTTTATATCTTTAACACTCCACACAT…
LepiWRI1-1	WRI1	>consensus_59454_merged_os0_137D73M302I
		AATTCGATTTCCACCGAGAACTAAGTTAGTGTTGTTTAGTAAGACAAAGATAGGACTATATCATAGACTTAATTAGAAAATTTGGAATTAGTTTAGTTGTTGGTATTGGCTTTTCGAGAATTAGTTGGGTTTCGGCCCAGATCCTGACTTTGTTTGCTTTTCTGGAATAGTGTTTGCATTTGTCATCGTTTAGAAGCTTTTACTAATTAACTTGTCTATCTATTGGTTGACAGATACGCAGGAGGAAGCTGCAGCAGCATATGACATGGCAGCAATAGAGTATAGAGGAGCAAATGCGGTTACTAACTTCGACATTAGTAATTACATTGATCGGTTAAAGAAAAAAGGTGTGTTCCCGTTCCCTGTGAACCAAACTAATCATCAAGAAGCTAGTCTTGC…
LepiWRI1-2		>consensus_1412_merged_os0_104D117M343I
		AATTCGATTCAGAACAAGAAAGGCAAACAAGGTTCTAAAATCATTTCTTCATTTTCTTATAATTCTTATGAAAAAGATCTGAACTTTATAACTGATTTTCTTTCGTTGTTCTGATTGTTTGATCTCATCTTTGTCACTCCTCATCTACAACTTCATCAGTTTATCTGGGTAAATCTCTAATCCTCTCAAATTAAACAATAGATCATCAAAATTGAAAAAAGACAGAGAGAGAGATAGAGAGCTTGTGTGTGTGGATTTGGTCAGAAAAATCTCAACTGCTTCACGCGTAATTGCAGGAGCTTATGACAGCGAAGAAGCAGCAGCTCATACGTACGATCTGGCTGCTCTAAAGTACTGGGGACCTGACACCATCTTGAATTTTCCGGTAAACAAAAAAAT…
LepiWRI1-3		>consensus_80178_merged_os0_131D88M334I
		AATTCCAAGAGCTTTTATCCCAAAGATGAGCTTCAAATCTACCAGTCCATCTATGTCTGTAAAATCCAACAAACATGCAAATTCACAAATGCAGTTTTAAGATAAAACCCAAATCCAATCTGAAGAACCAAATTCGAAAAGACAAATCACAGACCTAGTGACTCCTCTGTAGATAGAGCTGCGTCGAGTCGATGCAGGGCTTTGTGGTTTATCATCAGAAAGAGTTGAAGATTTCTTAGCCTTCTTGGCTCGTTTAGGCCTTAGAGTCTCCGATTGAATAGGAGAAGAAGTAGTAGTAGAAGAAGAGACAGAAGAAGAAGAGGGAGAAGAAGAAGAAGTTGGAGTGCTTAAAGGCTTCTTCATTCAAACAAATCTGTCTGTGTAAGAAAATGAGCAAAA…
LepiWRI1-4		>consensus_43117_merged_os0_179D44M321I
		AATTCAAAACCGACAAATTTAGGCCTTCCCCCAAGTTGGTTGATTACCACTACTTGGTTAAGAACCAGGCAGTGTTTTTAGAGTTTACACTTTTCACAACTTGTGATCTTTCACATACCTGCTAAGTGGTGCTATAACCAAATAAGCCCAAACAAGTGTTCATTACAAGTGCTTTATGTTTXTGTCGTTTTTATTTTAAATTTATAGAATTTATGATACCTAATAAAGACAAAATGCAATAGAATTTAGTGACGTGTATTGTAGGGACAACTAGGGTTACACGATTTGTGTGATTCATATAGAGCTTTAGGCGTGTACAAGACCATTTCTACTCCACTGCGCCGCTCTAGGCTCTAAACAGTCCAAACTTGTTAACTTAAATTAATTACAATAATTTGT…
LepiVIN3-1	VIN3	>consensus_45657_merged_os0_118D103M241I
		AATTCATGGAGCCGAAATGAGATAATGAAGATCATATGTGCAGAGATGGGGAAAGAGAGGAAGTACACTGGTTTAGCCAAACCAAAGCTCATAGAGAATCTACTCAATCTTGTTTCTCGTCCTCTTGGAGAGACTTCTTGTTCTGACCGTAGAAACTCGAGGAAGAAGAAGACGATGGGTTACATCATTTGCTGCGAGAATTTAGCTTGTAGAGCTGCACTCGGAAGTGAAGACACCTTTTGCAGAAGATGTTGTTGCTGCATTTGTCAAAAGTTTGATGATAATAAGGATCCGAGTCTATGGCTGACTTGTGAGGCTTGTCGATTGTCTTGTCATTTGGAATGTTGTTTGAAGCATGGAAGGTATGGGATTGGGAGTGATGATGACGATAATGGAGGA…
LepiVIN3-2		>consensus_32993_merged_os0_100D17M449I
		AATTCAAAAGCTTTAATGCCAAAGCTTGAGGCAAATTCCAGCAGGTACGACACCAGTGGATGCCGATCTCTTGCTCACTATGCATTCTGAGAATGTATCCACAAGCTGTTGTCCCAAAGAAGACAGATCCTCCTTAAAAGTCTCAACAAAGAGCTTCACAATTTTAACTTCTCGGTGAGTAGCTCTTAAGCTATACCATGTCAAGAACCTTTCCCTAAAACTCTTATCTATATGTCCTCCTTGCTCTAAACATCTAACCATCTTCACTATGTGACCCAAGTCTTTATCTCCCACTCTATTTGCTGCAGTGATCTCAGGTTTCTTGTTCACTGTTGCTGTTCTTGATTTGGATCGTTTATTCCCTCCTTGCTTGCCCTTAAAAGTATCTTTCTTGCAGGG…
LepiVIN3-3		>consensus_66875_merged_os0_121D99M168I
		AATTCAAAAGCTCCGAAGCTTCTTCTGGCTGATTTGACAATGCATGGATCAGTTCTCTCCTTTCACTTACATTCAAACCGTTTGGTTTCACTGCTTCAACGCATTCAACATCTGCTATAAGAAAGAAGTAAAAGACGAATCCTTTAACCCTAAAATCTCCTGAAAAATGAACGTAACGCCAGAGAAAAACCAAATGGGAAGAACAAAATGTAGAATCACAATCTCTGTCCTTTTTTTTCTTTGGTAAAAAACTAAAAAAAGTTTCAAACTTTGGATAAATGTCAACAAACCGAAAACCAAAACTTCCACAATGACGACGAATCCAATGAGAGAAATAAGTGTTGGTAGGTATTGAATAAGAAAACGGCGTCGTGTTAACGCCCTAAAA
LepiVRN1-1	VRN1	>consensus_7018_merged_os0_128D93M344I
		AATTCGTACCAACCTTGACTGAATTTGGCTCTCCCAGCTTTGTAGAGACATCGCACAGGCCATTGTTTCTCCGCAAGCTGGACCTTGATGAACCCGGAGATCCCACTTAGGTACTTCTCAGCAAAGCCAGAAGGTAGGTACTGTTGAAAGAAACGGAAACAGAAGACTTCTTTATTGATCATGAGCAGAGAAGACCAAAAAGACTTTTAAGTCTCTCTGAGATGTTTTTATTACCATGATGCAACCTCTGTATAGATAGGATGGTCGCAGAACAACTCTGAAGAAAGGGTTTGTTGGCTCGAACGTTTTGGCTGCATTGATGGCCCTCTCTCTCTCTTCTGCAGTCATGGTTCTCTTTCTCGCAGAAGCACTCTCATAGAACTTTGAACGGTTCTCTGG…
LepiVRN1-1		>consensus_85890
		AATTCACTCTGGAGAACAACCTAGGAGAAGGAGACGTCTGCGTGTTCGAGCTGCTCAGAACCAGAGACTTCGTTCTGAAAGTGACGGCCTTTCGAGTCAACGAGTACATCTGAACAA
LepiVRN1-2		>consensus_190296_merged_os0_151D50M335I
		AATTCTGATTGTTTTCTCAGTTTGACTCCGGAGGTCTGTGATTTTAGACTCGCTGTTGATAATTGAGTATTGTGACTTGTGAGTGATCCCCTAAACCTGAGTAGTTGACTTGTTTTGAAGGTCTCTGTAGTATGTTTGTGTTTTAAAGTTATCTGCTTTATACTTTTACCATATATGATACATTGATTAGTCATCACTTGTGGTCCTTGTGGAGATTGCCCCAAGAAAGTTTGTGTATTGTATGAGCAGATCCAAATACTATTCAACTCTCTATTTGTCATATAAGTGAAGAAATTTGCTCGGGAATAATGCCTTTCGATTAACATATGCATCTATGTTCACCAAAAGTTCACAAGCATATGAACTGTGTGATAAGATCTTAGGAACCGCAAAGTCAAT…
LepiVRN1-3		>consensus_194234_pair_1_length_399
		ACATTCCAAAACTACACCCAATCTGCTTTCGGAGACCACATATGCCATCAAATTCCTCAACCCCAATTTCTTAGCAAACCCAAACAGTGACCCTAAGAAAGAGTGTTGTAGAGTTCCCAATCAAAACCCATCAAAATCCCAATTGAGACAAGCTTAAAAAATGAAACTTTTCAATCTTCCTTCCTCGAATTTGTAGCACCCAAAACTAAAAACAAAAAAATACAACCTTGACTTGATTCCTACCAAGCATCAAGAAATTTTTAAATTGAAGTAATTAAAAAAAATATCACAACGTATAATCCTGCAAACTGGAGATCAGATTCCAACCTTAAAAACCCTCAATTTCGACCCAAATCAAAAACATTGAAAGCCAGTAAAATGGAAGAGGAGAAGGAAGAG
LepiVRN2-1	VRN2	>consensus_51444_merged_os0_142D70M347I
		AATTCACAGAGTTGATTCTCGCCGATCAATCTGTAAGTTAAAAAAATGGTTAGTTTGTCTAATAGAAAACAATAAACACGATTCTGTTCAGACTACTACTAATCTTACATTGTATCTTATTTGCAAGGGTAGAACTGTGTTAGAAACAACTAACGATTTGCCTGTCTAGAAATGTGGAAGATTAAAATTGCTAGAATTGTGACTAAGAGGAGACGGTCATCAAAACCCTCCACTGAATTGTCTTTTTGAATTTGGTTCTTCAGATTGGATTTGAGTTTTATCTTAAAACTGCATTTGTGAAATTGCATGTTTGTTGGATTTTATAGACATAGATGGACTGGTAGATTCGAAGCTCATCTTTGGGATAAAAGCTCTTGGAATTCGATTCAGAACAAGAAA…
LepiVRN2-2		>consensus_83138_merged_os0_135D86M339I
		AATTCATCTCATGACTTATTTGAATTTGAGTTCATGGTATGTGGTTATATGGAATTTCTTGTTTTGCTATGCCTTTTATAATGAAATTATAGTTGAAAAGGTCTTTCTTATTGTAGCTTTCTGAAGAATATCAGACAGTTAATGTCTCTGTAAAGCTTGATTCCTTCGTATTTCAGGTCAGTTACTTTTAAACTTGGTAAGTGGAAAACCTATAGCTGGTGAAAGTTTAGTTTATATTACATCCTTCTTTGTACCAGGAAGAAGAAAGTGATGAAAACAAATTTGAGTCGTTCTCTCTCTGGTAAGTTTCAGGACCCCTTGATATACCTTAATAGTAGTGACTCCTTGCTTTCTTGTGAGTAGATCTCTGTTAACTCAGCTATAATGTTTTACAGCTCG…
LepiVRN2-3		>consensus_88105_pair_1_length_398
		TTTTTTTTTTGTGATAAAGCCAATGACACTTGATGAAGTCATGTCTGATCGAGATAGCGAAGATGAAGTCGACAGTGACTGTCCAGATCCCAAAGACCAGGTACTATTTCATGATCTATTCCTGATTTCATTAAATAAACAACAACGATGTTACATGCTCTAATGACTTTCAAAACTTATTGAAGCCGCCTCCTGATGCTACTGTGGATAAGGATCAGGAAGACATAAAGAGATTCATGCAACTTTGGAACTCATTTGTGAAAACACAAAGGTAACGATGATTTTTTCATTACATTCCAAAACACACATAGGCTTAAGTTTACATGAGATTCTTACAAGTTATGTAATTACTTTTGCTACAAAAGAATTGATCTAATCTGTCAAGAATTATGTTGCAG
LepiVRN2-4		>consensus_186154_merged_os0_154D67M308I
		AATTCATCTCATGACTTATTTGAATTTGAGTTCATGGTATGTGGTTATATGGAATTTCTTGTTTTGCTATGCCTTTTTAATGAAATTATAGTTGAAAAGGTCTTTCTTATTGTAGCTTTCTGAAGAATATCAGACAGTTAATGTCTCTGTAAAGCTTGATTCCTTCGTATTTCAGGTCAGTTACTTTTAAACTTGGTAACTGGAAAACCTATAGCTGGTGAAAGTTTAGTTTATATTACATCCTTCTTTGTACCAGGAAGAAGAAAGTGATGAAAACAAATTTGAGTCGTTCTCTCTCTGGTAAGTTTCAGGACCCCTTAATATACCTTAATAGTAGTGACTCCTTGCTTTCTTGTGAGTAGATCTCTGTTAACTCAGCTATAATGTTTTACAGCTCGA…
LepiVRN2-5		>consensus_26476_merged_os0_123D108M320I
		AATTCAAATGAAGTTGCACCCCCTGCAAAGACACAAGACAATGGATTGTAAACTCTATCTAGAACATATTTTCTCAGATAAACACATACTTTTACGAAGAGGGAGGAGACAAAATTATGCAACTGCACACTGCATGTATACAGAATGAAACGGCAGTAGCAATTCACACTGTGTTGGATATAAAAGGCCTCGGAAGAAACCTCAGTTGTAATAGTTGCCCACCTTGAAGCTACCACATAGCATAAAGCAAAATGGACAAGAACAATCTTCTCTAACTGCATGAAAATACAGAACAATAGTAAATAAATAAAAATCTAGAGAAACATAGAAAGAAATCTCGAATTTTTTCAAAGAACAGAAAAAAAAAACTCACCTTCAGTTTTCTGGAGTGTGTTGTTA…
LepiVRN1-2		>consensus_194234_pair_1_length_399
		ACATTCCAAAACTACACCCAATCTGCTTTCGGAGACCACATATGCCATCAAATTCCTCAACCCCAATTTCTTAGCAAACCCAAACAGTGACCCTAAGAAAGAGTGTTGTAGAGTTCCCAATCAAAACCCATCAAAATCCCAATTGAGACAAGCTTAAAAAATGAAACTTTTCAATCTTCCTTCCTCGAATTTGTAGCACCCAAAACTAAAAACAAAAAAATACAACCTTGACTTGATTCCTACCAAGCATCAAGAAATTTTTAAATTGAAGTAATTAAAAAAAATATCACAACGTATAATCCTGCAAACTGGAGATCAGATTCCAACCTTAAAAACCCTCAATTTCGACCCAAATCAAAAACATTGAAAGCCAGTAAAATGGAAGAGGAGAAGGAAGAG
LepiVRN1-3		>consensus_7018_merged_os0_128D93M344I
		AATTCGTACCAACCTTGACTGAATTTGGCTCTCCCAGCTTTGTAGAGACATCGCACAGGCCATTGTTTCTCCGCAAGCTGGACCTTGATGAACCCGGAGATCCCACTTAGGTACTTCTCAGCAAAGCCAGAAGGTAGGTACTGTTGAAAGAAACGGAAACAGAAGACTTCTTTATTGATCATGAGCAGAGAAGACCAAAAAGACTTTTAAGTCTCTCTGAGATGTTTTTATTACCATGATGCAACCTCTGTATAGATAGGATGGTCGCAGAACAACTCTGAAGAAAGGGTTTGTTGGCTCGAACGTTTTGGCTGCATTGATGGCCCTCTCTCTCTCTTCTGCAGTCATGGTTCTCTTTCTCGCAGAAGCACTCTCATAGAACTTTGAACGGTTCTCTGG…
